# Supplementary material for: A Lectin-Based Glycomic Approach to Identify Characteristic Features of Xenopus Embryogenesis
Source: PLoS One. 2013 Feb 14;8(2):e56581. doi: 10.1371/journal.pone.0056581 (PMC3572943; doi:10.1371/journal.pone.0056581)
Supplement: Table S1 — Identity of lectins used in the lectin microarray. (XLS) [file pone.0056581.s001.xls]

## Sheet: Table S1
Table S1. Identity of lectins used in the lectin microarray.1
	Name	Species	Origin	Source3	Rough specificity2
1	LFA	Limax flavus	Natural	EY Lab.	Sia
2	WGA	Triticum vulgaris	Natural	EY Lab.	(GlcNAc)n, polySia
3	PVL	Psathyrella velutina	Natural	Wako	Sia, GlcNAc
4	MAL	Maackia amurensis	Natural	Seikagaku	a2-3Sia
5	MAH	Maackia amurensis	Natural	Vector	a2-3Sia
6	ACG	Agrocybe cylindracea	Natural	JOM	a2-3Sia
7	rACG	Agrocybe cylindracea	E.coli	AIST	a2-3Sia
8	rGal8N	Homo sapiens	E.coli	AIST	a2-3Sia
9	SNA	Sambucus nigra	Natural	Seikagaku	a2-6Sia
10	SSA	Sambucus sieboldiana	Natural	Vector	a2-6Sia
11	TJAI	Trichosanthes japonica	Natural	Vector	a2-6Sia
12	rPSL1a	Polyporus squamosus	E.coli	AIST	a2-6Sia
13	PHAL	Phaseolus vulgaris	Natural	Seikagaku	GlcNAcb1-6Man (Tetraantenna)
14	DSA	Datura stramonium	Natural	Seikagaku	GlcNAcb1-6Man (Tetraantenna)
15	TxLcI	Tulipa gesneriana	Natural	JOM	Galactosylated N-glycans up to triantenna
16	ECA	Erythrina cristagalli	Natural	Seikagaku	bGal
17	RCA120	Ricinus communis	Natural	Vector	bGal
18	rGal7	Homo sapiens	E.coli	AIST	Type1 LacNAc, chondroitin polymer
19	rGal9N	Homo sapiens	E.coli	AIST	GalNAca1-4Gal (A), PolyLacNAc
20	rGal9C	Homo sapiens	E.coli	AIST	PolyLacNAc, Branched LacNAc
21	rC14	Gallus gallus domesticus	E.coli	AIST	Branched LacNAc
22	rDiscoidin II	Dictyostelium dicodeum	E.coli	AIST	LacNAc, Galb1-3GalNAc (T), GalNAc (Tn)
23	BPL	Bauhinia purpurea alba	Natural	Vector	Galb1-3GlcNAc(GalNAc), a/bGalNAc
24	rCGL2	Homo sapiens	E.coli	AIST	GalNAca1-3Gal (A), PolyLacNAc
25	PHAE	Phaseolus vulgaris	Natural	Vector	bisecting GlcNAc
26	GSLII	Griffonia simplicifolia	Natural	Vector	GlcNAcb1-4Man
27	rSRL	Sclerotium rolfsii	E.coli	AIST	Core1,3, agalacto N-glycan
28	UDA	Urtica dioica	Natural	Vector	(GlcNAc)n
29	PWM	Phytolacca americana	Natural	Vector	(GlcNAc)n
30	rF17AG	Escherichia coli	E.coli	AIST	GlcNAc
31	rGRFT	Griffithia sp.	E.coli	AIST	Man
32	NPA	Narcissus pseudonarcissus	Natural	Seikagaku	Mana1-3Man
33	ConA	Canavalia ensiformis	Natural	Vector	M3, Mana1-2Mana1-3(Mana1-6)Man, GlcNAcb1-2Mana1-3(Mana1-6)Man
34	GNA	Galanthus nivalis	Natural	Vector	Mana1-3Man, Mana1-6Man
35	HHL	Hippeastrum hybrid	Natural	Vector	Mana1-3Man, Mana1-6Man
36	ASA	Allium sativum	Natural	JOM	Galb1-4GlcNAcb1-2Man
37	DBAI	Dioscorea batatas	Natural	JOM	High-man
38	CCA	Castanea crenata	Natural	JOM	Galactosylated N-glycans up to triantenna
39	Heltuba	Helianthus t uberosus	Natural	JOM	Mana1-3Man
40	rHeltuba	Helianthus tuberosus	E.coli	AIST	Mana1-3Man
41	ADA	Allomyrina dichtoma	Natural	JOM	a2-6Sia, Forssman, A, B
42	VVAII	Vicia villosa	Natural	JOM	Man, Agalacto
43	rOrysata	Oryza sativa	E.coli	AIST	Mana1-3Man, Highman, biantenna
44	rPALa	Phlebodium aureum	E.coli	AIST	Man5, biantenna
45	rBanana	Musa acuminata	E.coli	AIST	Mana1-2Mana1-3(6)Man
46	rCalsepa	Calystegia sepium	E.coli	AIST	Biantenna with bisecting GlcNAc
47	rRSL	Ralstonia solanacearum	E.coli	AIST	aMan, a1-2Fuc (H), a1-3Fuc (Lex), a1-4Fuc (Lea)
48	rBC2LA	Burkholderia cenocepacia	E.coli	AIST	aMan, High-man
49	AOL	Aspergillus oryzae	Natural	Vector	a1-2Fuc (H), a1-3Fuc (Lex), a1-3Fuc (Lea)
50	AAL	Aleuria aurantia	Natural	Vector	a1-2Fuc (H), a1-3Fuc (Lex), a1-4Fuc (Lea)
51	rAAL	Aleuria aurantia	E.coli	AIST	a1-2Fuc (H), a1-3Fuc (Lex), a1-3Fuc (Lea)
52	rPAIIL	Pseudomonas aeruginosa	E.coli	AIST	aMan, a1-2Fuc (H), a1-3Fuc (Lex), a1-4Fuc (Lea)
53	rRSIIL	Ralstonia solanacearum	E.coli	AIST	a1-2Fuc (H), a1-3Fuc (Lex), a1-3Fuc (Lea)
54	rPTL	Pholiota terrestris	E.coli	AIST	a1-6Fuc
55	PSA	Pisum sativum	Natural	Seikagaku	a1-6Fuc up to biantenna
56	LCA	Lens culinaris	Natural	Vector	a1-6Fuc up to biantenna
57	rAOL	Aspergillus oryzae	E.coli	AIST	a1-2Fuc (H), a1-3Fuc (Lex), a1-3Fuc (Lea)
58	rBC2LCN	Burkholderia cenocepacia	E.coli	AIST	Fuc a1-2Galb1-3GlcNAc (GalNAc)
59	LTL	Lotus tetragonolobus	Natural	Seikagaku	Lex, Ley
60	UEAI	Ulex europaeus	Natural	Vector	a1-2Fuc
61	TJAII	Trichosanthes japonica	Natural	Vector	a1-2Fuc
62	MCA	Momordica charantia	Natural	JOM	a1-2Fuc
63	GSLI	Griffonia simplicifolia	Natural	Seikagaku	aGalNAc (A, Tn), aGal (B)
64	PTLI	Psophocarpus tetragonolobus	Natural	Tokyo Kasei	aGalNAc (A, Tn)
65	GSLIA4	Griffonia simplicifolia	Natural	EY Lab.	aGalNAc (A, Tn)
66	rGC2	Geodia cydonium	E.coli	AIST	a1-2Fuc (H), aGalNAc (A), aGal (B)
67	GSLIB4	Griffonia simplicifolia	Natural	Vector	aGal (B)
68	rMOA	Marasmius oreades	E.coli	AIST	aGal (B)
69	EEL	Euonymus europaeus	Natural	Vector	aGal (B)
70	rPAIL	Pseudomonas aeruginosa	E.coli	AIST	a,bGal, aGalNAc (Tn)
71	LEL	Lycopersicon esculentum	Natural	Vector	Polylactosamine, (GlcNAc)n
72	STL	Solanum tuberosum	Natural	Seikagaku	Polylactosamine, (GlcNAc)n
73	rGal3C	Homo sapiens	E.coli	AIST	LacNAc, polylactosamine
74	rLSLN	Laetiporus sulphureus	E.coli	AIST	LacNAc, polylactosamine
75	rCGL3	Coprinopsis cinerea	E.coli	AIST	LacDiNAc
76	PNA	Arachis hypogaea	Natural	Vector	Galb1-3GalNAc (T)
77	ACA	Amaranthus caudatus	Natural	Vector	Galb1-3GalNAc (T)
78	HEA	Hericium erinaceum	Natural	JOM	Galb1-3GalNAc (T)
79	ABA	Agarics bisporus	Natural	Vector	Galb1-3GalNAc (T), GlcNAc
80	Jacalin	Artocarpus integrifolia	Natural	Seikagaku	Galb1-3GalNAc (T), GalNAca (Tn)
81	MPA	Maclura pomifera	Natural	Seikagaku	Galb1-3GalNAc (T), GalNAca (Tn)
82	HPA	Helix pomatia	Natural	Seikagaku	aGalNAc (A, Tn)
83	VVA	Vicia villosa	Natural	Vector	a,bGalNAc (A, Tn, LacDiNAc)
84	DBA	Dolichos biflorus	Natural	Vector	a,bGalNAc (A, Tn, LacDiNAc)
85	SBA	Glycine max	Natural	EY Lab.	a,bGalNAc (A, Tn, LacDiNAc)
86	rPPL	Pleurocybella porrigens	E.coli	AIST	a,bGalNAc (A, Tn, LacDiNAc)
87	rCNL	Clitocybe nebularis	E.coli	AIST	a,bGalNAc (A, Tn, LacDiNAc)
88	rXCL	Xerocomus chrysenteron	E.coli	AIST	Core1,3, agalacto N-glycan
89	VVAⅠ	Vicia villosa	Natural	JOM	GalNAcb1-3(4)Gal
90	WFA	Wisteria floribunda	Natural	Vector	Terminal GalNAc, LacDiNAc
91	rABA	Agarics bisporus	E.coli	AIST	Galb1-3GalNAc (T), GlcNAc
92	rDiscoidin I	Dictyostelium Discodeum	E.coli	AIST	Gal
93	DBAIII	Dioscorea batatas	Natural	JOM	Maltose
94	rMalectin	Homo sapiens	E.coli	AIST	Glca1-2Glc
95	CSA	Oncorhynchus keta	Natural	JOM	Rhamnose, Gala1-4Gal
96	rMR-CyS	Homo sapiens	E.coli	AIST	3,4-sulfo-Gal(NAc)
1Abbreviations: Gal (D-galactose), GalNAc (N-acetyl-galactosamine), GlcNAc (N-acetyl-glucosamine), Fuc (L-fucose), Glc (D-glucose), Sia (Sialic acid), LacNAc (N-acetyl-lactosamine).
2Specificity data was obtained by frontal affinity chromatography and glycoconjugate microarray.
3Abbreviations: JOM (J-OIL MILLS, INC), Vector (VECTOR LABORATORIES, INC), Seikagaku (SEIKAGAKU CORPORATION), EY (EY LABORATORIES, INC), AIST (National Institute of Advanced Industrial Science and Technology)
