# Supplementary material for: A Lectin-Based Glycomic Approach to Identify Characteristic Features of Xenopus Embryogenesis
Source: PLoS One. 2013 Feb 14;8(2):e56581. doi: 10.1371/journal.pone.0056581 (PMC3572943; doi:10.1371/journal.pone.0056581)
Supplement: Table S2 — Xenopus glycogenes. (XLS) [file pone.0056581.s002.xls]

## Sheet: Table S2
Table S2. Xenopus glycogenes.
human gene symbol	Xenopus gene symbol	Xenopus laevis Unigene ID or GenBank Accession				presence in the DNA microarray
DPM1	dpm1	Xl.2812	Xl.80566			yes
DPM2	dpm2, a gene	Xl.9732				yes
DPM2	dpm2, b gene	Xl.32154				yes
DPM3	-	-				-
ALG5	alg5	Xl.2885				yes
ALG5	alg5	Xl.15773				yes
ALG14	alg14	Xl.45827				yes
DPAGT1	dpagt1	Xl.68343				no
GLT28D1	alg13	Xl.7396				yes
ALG1	alg1	Xl.24756				yes
ALG11	alg11	Xl.53984				yes
ALG2	alg2	Xl.48185				yes
ALG12	alg12	Xl.45529				yes
ALG3	alg3	Xl.56476				no
ALG9	alg9	Xl.14711				yes
ALG10	alg10	Xl.47129				yes
ALG6	alg6	Xl.75299				yes
ALG8	alg8	Xl.7675				yes
UGUG	ugcg-a	Xl.21362				yes
UGUG	ugcg-b	Xl.21133				yes
UGCGL1	uggt1	Xl.47505	Xl.6109	Xl.75380		yes
UGCGL2	uggt2	Xl.61586	Xl.83276	Xl.1298		yes
XYLT1	xylt1	Xl.15319				yes
XYLT2	xylt2	Xl.72905	Xl.4336			yes
FUT1	fut1	Xl.24073				yes
FUT2	fut2	BJ040991				no
FUT3	fut3	Xl.34505				yes
FUT4	fut4	Xl.85745				no
FUT5	fut5	-				-
FUT6	fut6	Xl.16504				yes
FUT7	fut7	Xl.81091				no
FUT8	fut8, a gene	Xl.8653				yes
FUT8	fut8, b gene	Xl.32753				yes
FUT9	fut9	Xl.85744				no
POFUT1	pofut1	Xl.1509				yes
POFUT2	pofut2	Xl.32443				yes
FUT10	fut10	Xl.17278				yes
FUT11	fut11	Xl.6896				yes
POMT1	pomt1	BJ032961				no
POMT2	pomt2	Xl.73794				yes
CGT	ugt8	Xl.72568				yes
A4GALT	a4galt	-				-
ABO	abo	EB475870	CB180528			no
ABO	unnamed	Xl.49836				yes
B3GALT1	b3galt1	-				-
B3GALT2	b3galt2	Xl.48686				yes
B3GALT2	Uncharacterized	Xl.49745				yes
B3GALT4	b3galt4	Xl.17229				yes
B3GALT5	-	-				-
B3GALT6	b3galt6	BJ096730				no
C1GALT1	c1galt1	Xl.24310				yes
C1GALT1	c1galt1	DY560426				no
B4GALT1	b4galt1.1	DC114744	BM261260			no
B4GALT2	b4galt2	Xl.3759	Xl.63436			yes
B4GALT3	b4galt3	Xl.7610				yes
B4GALT3	Uncharacterized protein	Xl.71386				yes
B4GALT3	Uncharacterized protein	Xl.9079				no
B4GALT3	unnamed	Xl.46904				yes
B4GALT4	b4galt4	Xl.15219				yes
B4GALT5	b4galt6	Xl.34448				yes
B4GALT6	b4galt5	Xl.75382	Xl.72191	Xl.75482		yes
B4GALT7	b4galt7	Xl.33215				yes
B3GALNT1	-	-				-
B3GALNT2	b3galnt2	Xl.47816				yes
B4GALNT1	b4galnt1	Xl.23527				yes
B4GALNT2	b4galnt2	-				-
B4GALNT3	b4galnt3	BJ037279				no
B4GALNT4	b4galnt4	BX847506				no
GALNT1	galnt1	Xl.63623	Xl.10779			yes
GALNT2	galnt2	Xl.21180				yes
GALNT3	galnt3	Xl.7885				yes
GALNT4	galnt4	Xl.25699				yes
GALNT5	galnt5	CA971819				no
GALNT6	galnt6.1	Xl.3386	Xl.72195	Xl.77764		yes
GALNT6	galnt6.2	Xl.77764				yes
GALNT7	galnt7	Xl.15104	Xl.11852			yes
GALNT8	-	-				-
GALNT9	galnt9	-				-
GALNT10	galnt10	BG409576				no
GALNT11	galnt11	Xl.29042				yes
GALNT12	galnt12	-				-
GALNT13	galnt13	Xl.47569				yes
GALNT14	galnt14	CD329766	CD328849			no
GALNT15	galnt15	EE310558	EE325915			no
WBSCR17	wbscr17	-				-
GBGT1	-	-				-
A4GNT	a4gnt	Xl.53855				yes
B3GNT1	b3gnt1	Xl.13575	Xl.52991	Xl.73589		yes
B3GNT2	b3gnt2	Xl.13161				yes
B3GNT3	unnamed	Xl.13767				yes
B3GNT4	b3gnt4	DY557116.1				no
B3GNT5	b3gnt5, a gene	Xl.7332				yes
B3GNT5	b3gnt5, b gene	Xl.70391				no
B3GNT6	b3gnt6	BJ029687	BJ044400			no
B3GNT7	b3gnt7	Xl.2079				yes
B3GNT8	-	-				-
GCNT1	gcnt1	Xl.23641				yes
GCNT3	gcnt3	Xl.49113	Xl.24450			yes
GCNT4	gcnt4	BJ033238	BJ048535			no
GCNT2	gcnt2	NM_001091721	BC072294	BX844680	BM179691	yes
MGAT1	mgat1	Xl.12091				yes
MGAT1	Similar to mannoside acetylglucosaminyltransferase 1	Xl.10109				yes
MGAT2	mgat2	Xl.6403				yes
MGAT2	MGC84280 protein	Xl.47427				yes
MGAT3	mgat3	Xl.47452	Xl.69461	Xl.6533		yes
MGAT4A	mgat4a	Xl.51709				yes
MGAT4B	mgat4b	Xl.10860	Xl.11361			yes
MGAT5	mgat5	Xl.1926				yes
MGAT5B	mgat5b	BJ067477	EB646600			no
OGT	ogt	Xl.25936	Xl.57669	Xl.82015		yes
MFNG	-	-				-
LFNG	lfng	Xl.74963				yes
LFNG	lfng	Xl.1077				yes
RFNG	rfng	Xl.83				yes
POMGNT1	pomgnt1	Xl.65487	Xl.40836	Xl.71812	Xl.74470	yes
B3GALTL	b3galtl	Xl.53649				yes
ST3GAL1	alpha2,3-sialyltransferase	Xl.83449				no
ST3GAL2	st3gal2.1	Xl.43218				yes
ST3GAL2	st3gal2.2	Xl.52986	Xl.14231			yes
ST3GAL3	st3gal3	Xl.79844	Xl.24085	Xl.79153	Xl.85108	yes
ST3GAL4	st3gal4	Xl.79989	Xl.15272			yes
ST3GAL5	st3gal5	-				-
ST3GAL6	st3gal6	Xl.15376	Xl.57565			yes
ST6GAL1	st6gal1	EG580533				no
ST6GAL2	st6gal2	-				-
ST6GALNAC1	st6galnac1	-				-
ST6GALNAC2	st6galnac2	Xl.73888				no
ST6GALNAC3	st6galnac3	-				-
ST6GALNAC4	st6galnac4	DC058343				no
ST6GALNAC5	st6galnac5	CX131037	AW158836			no
ST6GALNAC6	st6galnac6	Xl.73559	Xl.22199			yes
ST8SIA1	st8sia1	Xl.29879				yes
ST8SIA2	st8sia2	Xl.1022				yes
ST8SIA3	st8sia3	-				-
ST8SIA4	st8sia4	-				-
ST8SIA5	st8sia5	-				-
ST8SIA6	st8sia6	-				-
ChGn	csgalnact1	-				-
GALNACT-2	csgalnact2	-				-
CHPF	chpf	Xl.55142	Xl.84385			yes
CHSY1	chsy1	Xl.70764	Xl.73132	Xl.13395		yes
CSS3	chsy3	-				-
CSGlcA-T	chpf2	-				-
EXT1	ext1	Xl.76027				yes
EXT2	ext2	Xl.14121				yes
EXT2	Uncharacterized protein	Xl.19681				yes
EXTL1	-	-				-
EXTL2	extl2	Xl.19970				yes
EXTL3	extl3	Xl.7224	Xl.74674			yes
HAS1	has1	Xl.4517	Xl.83594			yes
HAS2	has2	Xl.608				yes
HAS3	has3	Xl.34500				yes
B3GAT1	b3gat1	Xl.8747				yes
B3GAT2	b3gat2	Xl.12604	Xl.58136			yes
B3GAT3	b3gat3	Xl.25843				yes
CHST10	chst10	Xl.8239				yes
CHST4	chst4	-				-
CHST5	chst5	-				-
UST	UST	Xl.54178				yes
GAL3ST1	gal3st1	-				-
GAL3ST2	gal3st2	-				-
GAL3ST3	gal3st3	CB983628				no
GAL3ST4	gal3st4	Xl.23553				yes
CHST8	chst8	Xl.19700				yes
CHST9	chst9	Xl.16589	Xl.79572			yes
CHST11	chst11	Xl.25386				yes
CHST12	chst12	Xl.3990	Xl.20672			yes
CHST13	chst13	Xl.50412				yes
GALNAC4S-6ST	chst15	-				-
CHST1	chst1	CD099255				no
CHST3	chst3	-				-
CHST7	chst7	Xl.53762				yes
CHST6	chst6	Xl.47611				yes
CHST2	chst2	Xl.51610	Xl.69041			yes
D4ST1	chst14	-				-
HS2ST1	hs2st1	Xl.51140	Xl.13803			yes
HS2ST1	Uncharacterized protein	Xl.64435	NM_001091115.1			no
HS3ST1	hs3st1	Xl.43456				yes
HS3ST2	hs3st2	-				-
HS3ST3A1	hs3st3a1	Xl.63891	Xl.72221	Xl.73347		yes
HS3ST3B1	-	-				-
HS3ST4	hs3st4	-				-
HS3ST5	hs3st5	-				-
HS6ST1	hs6st1	Xl.21588	Xl.85487			yes
HS6ST2	heparan-sulfate 6-O-sulfotransferase 2-like	EB478508	CK805352			no
HS6ST3	hs6st3	-				-
NDST1	ndst1	Xl.57624				yes
NDST2	ndst2	Xl.50314	Xl.74264	Xl.9301	Xl.74388	yes
NDST3	ndst3	CF548044				no
NDST4	ndst4	CD361032	CD360866			no
SLC35A1	slc35a1	Xl.53388				yes
SLC35A2	slc35a2, a gene	Xl.55886				yes
SLC35A2	slc35a2, b gene	Xl.50655				no
SLC35A3	slc35a3.1	Xl.53693				yes
SLC35A3	slc35a3.2	Xl.1466				yes
SLC35B1	slc35b1	Xl.75313				yes
PAPST1/SLC35B2	slc35b2	Xl.9761				yes
PAPST2/SLC35B3	slc35b3	Xl.14989	Xl.72218			yes
SLC35B4	slc35b4	Xl.72714	Xl.53212			yes
FUCT1	slc35c1	BJ042614	BJ039584			no
UGTREL7/SLC35D1	slc35d1	Xl.55328				yes
hfrc/SLC35D2	slc35d2	-				-
FCMD	fktn	Xl.46512				yes
FKRP	fkrp	-				-
LARGE	large	Xl.50952				yes
GYLTL1B/LARGE2	gyltl1b	Xl.11508	Xl.78559			yes
C1GALT1C1	c1galt1c1	Xl.68788	Xl.15609			yes
STT3A	stt3a	Xl.46026				yes
STT3B	stt3b	Xl.47963	Xl.74716			yes
GALNTL1	galntl1	Xl.8926				yes
GALNTL4	galntl4	Xl.55114				yes
GALNTL5	uncharacterized protein	Xl.21229				yes
GALNTL6	galntl6	-				-
KTELC1	poglut1	Xl.7118	Xl.73238			yes
GLT25D1	glt25d1, a gene	Xl.73189				yes
GLT25D1	glt25d1, b gene	Xl.13613				yes
GLT25D2	glt25d2	Xl.71606	Xl.63794			yes
PLOD3	plod3	Xl.77366	Xl.2652			yes
PIGA	piga	Xl.16573				yes
PIGM	pigm	-				-
PIGV	pigv	Xl.14422	Xl.30402			yes
PIGB	pigb	Xl.37872	Xl.78459			yes
PIGZ	pigz	-				-
GGTA1	-	-				-
GXYLT1	gxylt1	Xl.18860				yes
GXYLT2	gxylt2	Xl.79495				yes
GYS1	gys1	Xl.73171				no
GYS2	gys2	Xl.47159				yes
GYG1	gyg	Xl.57428				yes
GYG2	gyg2	Xl.52182				yes
UGT2B11	-	-				-
UGT2A1	ugt2a1	-				-
UGT2B28	-	-				-
UGT1A10	-	-				-
UGT1A8	-	-				-
UGT1A7	-	-				-
UGT1A6	ugt1a6	Xl.80106	Xl.56452			yes
UGT1A5	-					-
UGT1A9	-					-
UGT1A4	-					-
UGT1A1	ugt1a1	Xl.72328	Xl.15808			no
UGT1A3	-					-
UGT2B4	ugt2b4	DC117550	DC082846			no
UGT2B7	-	-				-
UGT2B10	-	-				-
UGT2B15	-	-				-
UGT2B17	-	-				-
UGT2A3	-	-				-
MPDU1	mpdu1	Xl.5228				yes
HS3ST6	hs3st6	Xl.12668				yes
-	ugt3a2	Xl.25599	Xl.80647			yes
-	xxylt1	Xl.19504				yes
-	glt1d1	Xl.13818				yes
-	glt8d1	Xl.16516				yes
-	glt8d2	-				-
-	has-rs	Xl.23252				yes
-	ddost	Xl.35057				yes
-	gtdc1	Xl.9460				yes
-	gtdc2	Xl.47566				yes
-	cercam	Xl.83519				no
