# Supplementary material for: A Lectin-Based Glycomic Approach to Identify Characteristic Features of Xenopus Embryogenesis
Source: PLoS One. 2013 Feb 14;8(2):e56581. doi: 10.1371/journal.pone.0056581 (PMC3572943; doi:10.1371/journal.pone.0056581)
Supplement: Table S3 — Lectin microarray signal intensities for each developmental stage. (XLS) [file pone.0056581.s003.xls]

## Sheet: Table S3
Table S3. Lectin microarray signal intensities for each developmental stage.
	Mean-normalized signal intensity
Lectin	unfertilized egg	two-cell st.	16-cell st.	st. 8	st. 9	st.10.5	st. 12	st. 15	st. 20	st. 25	st. 30	st. 35	st. 40
LFA	34.7772	41.2201	29.232	29.9852	37.5064	36.6747	27.8509	39.054	40.4953	21.174	20.8781	28.1555	23.6819
WGA	34.5379	26.6582	7.6853	28.5213	28.0034	22.5253	18.4505	25.2671	34.0169	25.6526	24.092	48.9696	64.24
PVL	305.226	402.794	354.125	353.816	330.716	321.964	277.085	347.704	442.414	348.725	356.75	343.196	391.423
MAL	17.6873	17.9799	9.21184	11.8439	24.7103	19.0604	13.9255	25.9563	18.9851	17.9402	9.10302	19.7946	13.0454
MAH	31.6697	29.3782	12.2904	18.2818	46.263	38.6936	28.7357	28.5047	32.9013	33.5332	20.8781	26.7295	20.6492
ACG	2.86811	5.99309	3.10078	4.50661	2.26586	4.90832	1.68687	10.5492	8.93655	6.80851	3.8835	21.8335	16.4211
rACG	12.071	2.46368	12.357	4.77996	4.79928	8.94357	5.40976	15.1124	12.7857	17.8625	11.0884	26.3127	36.2338
rGal8N	185.953	143.776	215.222	196.057	255.68	271.484	275.727	186.854	230.089	233.722	228.468	182.617	194.207
SNA	17.0899	12.2077	7.72973	13.0344	20.793	16.7439	15.6123	11.9721	19.0557	21.2517	12.3808	24.8918	22.5827
SSA	19.7187	4.92736	12.311	14.6132	30.296	21.9471	17.0314	17.7608	23.9833	26.8802	18.9161	29.175	30.0722
TJAI	34.7772	23.2401	15.4117	28.133	49.5561	30.3204	32.6437	26.7873	39.2941	35.8503	31.3171	40.8098	37.9227
rPSL1a	46.7282	33.4632	52.2813	44.4835	57.513	54.862	55.7018	43.4146	49.3091	59.2334	53.4908	53.8707	47.9535
ADA	32.5064	32.1741	24.5792	24.9319	42.9994	31.7638	32.9115	35.8111	37.8995	33.5031	27.3932	36.3204	34.4146
PHAL	28.563	17.3571	30.8251	20.1519	43.1581	21.0767	26.4319	22.2241	26.5606	16.8681	11.065	17.9518	14.0303
DSA	409.56	538.801	424.898	479.286	349.777	258.122	305.937	491.575	610.175	443.783	534.183	476.809	441.801
TxLcI	1.31471	6.43604	3.07856	3.12192	11.7162	9.81664	7.36444	10.3519	8.84733	12.3291	10.4188	14.0752	11.85
ECA	4.18281	1.28721	0	5.0533	13.5692	6.35693	8.78351	4.26856	6.25151	7.898	1.94175	7.14033	13.5187
RCA120	72.1831	78.5804	64.6194	61.1609	95.3003	66.1246	71.0464	70.3966	70.7301	42.4732	39.774	51.6162	98.0831
rGal7	21.7507	26.438	27.6561	31.4491	63.5069	28.877	36.0988	23.8416	22.6408	32.3834	41.11	24.6855	22.1275
rGal9N	74.6932	106.638	95.4618	93.8006	122.798	74.2173	96.0579	102.131	105.167	85.9883	109.135	99.5714	157.114
rGal9C	854.249	1030.59	1832.89	971.954	828.238	891.649	902.304	1054.32	996.288	1333.98	1147.34	818.121	872.312
rC14	28.0849	24.8938	15.4134	18.4147	63.9244	35.8042	47.4539	43.2173	45.3337	42.4732	37.186	31.4193	61.5285
rDiscoidin II	113.294	106.385	126.244	103.202	150.22	104.243	105.192	108.606	96.1452	30.1139	38.522	31.6255	35.7424
BPL	15.7752	9.04598	10.7606	13.9873	35.8416	13.8519	21.0221	19.3757	20.1677	24.6107	22.8198	33.0566	45.6589
rCGL2	55.5719	56.149	41.5651	60.1288	61.6978	51.6972	50.3734	59.458	67.978	53.6826	67.8133	95.6897	142.773
PHAE	113.414	110.089	80.0517	85.1399	109.308	83.1661	85.5061	78.8364	93.1104	46.9518	43.0315	66.5046	123.851
GSLII	15.2965	28.901	9.25626	4.77996	30.4012	5.48125	9.40045	11.9721	11.391	19.0599	7.80747	14.6881	22.4684
rSRL	67.0443	43.9394	32.2612	34.4918	72.7996	46.1938	48.5226	49.1087	54.3409	38.0293	48.9175	45.0879	50.3603
UDA	201.733	186.245	138.419	133.054	144.742	134.521	138.374	240.967	250.666	193.168	237.735	213.189	202.103
PWM	22.8261	18.6437	10.7622	10.1066	29.6022	22.5253	25.0128	15.1124	21.3875	20.1796	21.4838	25.9061	18.1079
rF17AG	107.915	100.975	70.8177	121.272	141.067	164.318	146.782	134.799	148.991	158.264	143.579	137.123	133.432
rGRFT	113.175	232.687	134.017	97.39	177.696	91.2392	88.8799	78.0001	102.746	123.299	150.898	141.583	251.667
NPA	103.495	73.727	70.77	87.1862	89.7546	101.061	86.0418	109.443	136.693	138.724	139.725	171.802	163.163
ConA	64.0568	55.5605	64.6194	59.7763	65.5098	60.3432	60.8438	55.3841	69.5661	70.3953	70.4449	71.1952	82.5946
GNA	54.7352	30.5204	43.09	51.2485	49.7014	47.9374	44.348	55.2868	63.084	64.8143	65.2051	88.1428	85.2301
HHL	18.4052	3.86163	15.4134	12.9552	14.7151	9.24111	16.4971	10.2546	20.309	19.0599	13.0068	29.175	22.336
ASA	34.7772	19.1222	26.1723	23.1947	32.1356	30.8933	32.0268	29.8276	39.1714	42.4906	45.0137	52.6407	44.6538
DBAI	137.793	92.9961	133.814	114.366	134.104	135.712	128.352	143.634	159.623	175.215	170.312	184.023	184.416
CCA	86.1656	175.031	83.1937	64.15	138.484	65.2516	71.8485	64.1159	72.1433	77.2989	84.9154	85.8934	148.885
Heltuba	49.5957	121.166	66.192	29.1907	106.23	36.9475	37.9709	30.7586	43.7492	43.7181	62.6577	56.7227	114.697
rHeltuba	54.8551	144.918	73.8469	34.244	106.296	33.7827	39.206	33.9963	46.7468	58.2865	75.7081	65.2746	130.167
VVAII	42.0674	101.819	38.4422	31.9166	74.6133	28.5795	32.9115	31.2479	39.2756	41.509	52.242	49.5773	70.3055
rOrysata	78.0393	123.11	95.3952	63.1715	120.265	56.8783	79.0277	68.7764	70.8529	76.1317	111.121	93.8477	151.783
rPALa	39.916	53.6505	32.3755	23.8206	53.8996	25.1145	38.0535	31.2479	35.4264	33.6283	49.0452	25.8959	49.0144
rBanana	111.023	214.74	141.569	80.3957	213.659	91.5445	105.913	94.0383	104.747	114.083	169.79	118.122	220.536
rCalsepa	24.7382	40.1188	30.7807	27.5684	51.822	17.0414	34.0628	28.3048	34.1546	34.7004	42.513	31.831	35.8386
rRSL	1.5534	0	0	5.0533	5.22548	3.46493	7.09663	0	0	6.77834	11.1086	4.28828	4.22812
rBC2LA	59.1567	52.9518	69.264	72.1668	80.9713	67.585	94.1858	83.6889	72.1098	72.6822	85.5212	70.2004	89.4623
AOL	1.5534	3.75089	12.4031	14.0665	2.34518	6.92725	12.5064	7.4089	4.99822	11.2396	7.16127	18.7752	5.57404
AAL	346.217	436.116	530.786	356.594	339.962	424.502	503.142	336.457	320.019	461.955	347.928	654.08	348.017
rAAL	651.439	536.895	801.474	800.925	567.614	784.104	684.733	1346.62	508.877	733.197	743.801	615.962	593.586
rPAIIL	0	0	0	1.73724	0	2.01893	2.30382	5.98604	2.47306	5.65867	0	6.33225	1.93353
rRSIIL	27.7256	15.9585	16.8955	36.1498	22.0182	25.9876	30.1547	23.7469	22.7114	30.2392	21.5041	36.5215	27.7776
rPTL	139.465	133.364	107.682	125.153	131.076	160.559	144.746	120.828	134.893	143	116.754	127.105	113.196
PSA	37.7646	82.0737	26.1945	26.9425	63.8451	32.3367	28.653	17.6635	26.5606	30.2995	33.3025	40.5993	68.2214
LCA	43.2621	100.311	43.1361	30.3378	66.884	37.2476	33.2607	28.3075	44.3444	50.4187	50.9465	54.273	90.0479
rAOL	105.884	72.2196	70.7716	126.448	129.034	144.391	146.061	98.5988	119.5	135.958	128.651	125.066	135.043
rBC2LCN	10.1583	5.14883	0	11.2179	5.22548	4.90832	10.2026	4.26856	11.3204	13.5265	5.19928	20.4075	11.4527
LTL	81.6247	41.2201	66.1682	66.646	81.8237	84.6121	82.1337	59.6553	77.0002	81.6047	72.3867	82.0117	58.8165
UEAI	8.84364	1.28721	3.07856	9.28656	5.97187	6.35432	8.5157	2.84571	6.32217	6.77834	3.90373	14.0752	9.53731
TJAII	26.5309	9.01046	13.8819	34.4126	33.8004	25.4121	30.9569	32.1841	26.4378	19.0297	21.4636	36.5215	31.9876
MCA	55.2132	28.9775	21.5672	42.667	52.8886	46.4887	47.1861	41.6998	41.5031	31.3588	23.4894	43.863	41.886
GSLI	15.0579	5.14883	6.15549	9.4807	16.3139	18.1873	12.5064	5.69142	12.5737	20.1796	7.8511	17.9518	10.3717
PTLI	4.4215	0	6.1777	1.73724	5.71765	9.81664	3.99069	1.42285	3.84911	8.93994	6.51507	9.59089	3.01462
GSLIA4	28.0843	11.0318	12.2904	15.7245	32.3603	21.0793	21.0221	11.6775	22.7114	15.7183	13.0504	24.2738	17.1592
rGC2	255.394	248.348	189.353	218.539	205.157	184.79	187.613	171.502	186.418	73.7845	77.6732	117.294	107.943
GSLIB4	14.8185	10.7755	4.62895	12.6818	16.3006	10.6871	10.8195	4.26856	13.7935	9.01766	11.7346	16.5258	22.4503
rMOA	103.614	97.0033	50.842	75.7742	86.9832	83.1661	93.1384	74.5652	73.2739	79.3051	82.22	82.83	59.1776
EEL	16.3726	5.14883	7.6853	13.2285	21.8863	14.1494	18.7183	11.7748	20.1156	22.3412	28.709	24.2789	12.0786
rPAIL	10.1577	5.14883	9.28011	6.43799	16.6081	15.5954	22.709	4.26856	15.1174	11.2396	14.3864	13.4726	10.7508
LEL	269.133	482.107	435.706	351.052	386.908	390.936	399.248	456.892	434.352	369.791	424.923	347.629	400.136
STL	399.04	468.284	512.575	423.919	392.648	440.12	433.301	575.361	588.832	561.776	563.028	462.741	376.232
rGal3C	1390.35	961.648	824.077	1622.6	937.111	1499.7	1417.83	968.377	1129.65	1289.94	1322.79	1089.33	1043.88
rLSLN	90.2278	79.9771	73.8724	109.993	69.3478	95.8773	109.181	80.8458	83.2368	68.1733	69.1728	101.199	124.46
rCGL3	33.4618	28.3118	16.9416	26.8633	65.269	49.0884	46.837	28.2127	45.0882	31.4366	15.6181	49.3617	20.8757
PNA	0	0	1.55039	1.65803	1.17259	1.44339	0	0	1.32396	2.2695	0	4.89602	0
ACA	59.7541	41.3302	40.0353	64.5562	46.4905	67.5732	68.2082	49.0087	46.3971	69.09	69.7348	106.913	75.4279
HEA	23.1842	23.2388	3.10078	19.3932	22.4578	28.8796	26.6997	16.2406	18.721	19.0297	6.51507	33.4632	11.4527
ABA	61.6661	18.4222	12.3554	28.248	17.4865	28.0065	21.0221	17.8582	15.1174	15.6707	11.0448	37.541	24.4981
Jacalin	74.6919	40.853	50.7753	72.0084	49.0344	73.925	58.8078	68.5818	68.0301	74.8739	59.3799	119.779	64.3362
MPA	18.1653	1.28721	6.15713	12.6026	9.50298	19.6333	12.5064	10.5492	7.52337	7.898	3.8835	22.4412	8.2095
HPA	205.196	215.847	121.593	163.957	140.321	130.225	135.717	92.8153	104.87	30.3169	28.709	48.759	46.9484
VVA	12.4284	0	6.15549	14.2607	9.91584	16.1684	10.2026	5.98604	10.0485	5.6285	1.94175	19.3829	6.27596
DBA	106.602	69.0553	55.4504	66.135	73.9062	73.3468	78.143	47.6858	55.5421	16.7602	14.3225	27.7438	8.32381
SBA	31.6697	10.2977	16.9621	21.1304	25.0572	27.4284	23.0581	10.2546	18.8438	9.01766	10.4188	18.3635	11.6995
rPPL	4.4215	2.57442	4.65116	3.12192	1.09327	9.81403	5.40976	5.98604	1.32396	0	0	10.1986	3.01462
rCNL	81.0268	28.8674	58.524	60.6755	53.6454	72.4763	60.8438	37.1392	47.8774	24.5329	18.9161	34.4776	23.6436
rXCL	140.065	61.2624	95.4651	112.542	72.1459	91.5341	94.3723	64.1185	78.3242	73.7241	69.1323	100.38	79.7885
VVAⅠ	48.6397	22.0282	26.1518	36.7757	31.5345	38.1207	33.8776	16.0434	27.639	7.898	5.19928	14.0752	11.3203
WFA	83.4175	50.5989	47.719	76.7526	69.5494	76.8117	66.8705	40.0796	54.0954	20.1018	15.0124	31.4244	24.4981
rABA	69.6737	17.2458	21.5467	39.8185	26.4973	32.9122	25.5471	25.3644	25.2366	17.9101	11.0448	38.9619	30.2987
rDiscoidin I	199.34	207.205	147.854	208.714	189.322	186.233	195.942	154.086	142.926	73.7543	98.679	83.8494	67.0079
DBAIII	13.8632	28.0219	18.4697	10.1858	35.1612	20.5011	25.8149	8.53713	13.9683	14.5986	31.3405	29.3855	19.1708
rMalectin	14.3405	23.316	13.8646	14.6132	32.1194	23.3879	24.128	11.6775	16.3707	13.371	27.457	27.9544	18.1679
CSA	34.8959	18.388	18.5109	31.9166	31.5612	39.5589	43.4633	25.1671	33.7157	29.1195	43.7447	44.083	18.3184
rMR-CyS	94.5312	47.2493	80.0073	68.9836	93.0737	122.427	116.196	68.3871	79.4026	81.3414	77.6264	86.7066	53.2989
