# Supplementary material for: A Lectin-Based Glycomic Approach to Identify Characteristic Features of Xenopus Embryogenesis
Source: PLoS One. 2013 Feb 14;8(2):e56581. doi: 10.1371/journal.pone.0056581 (PMC3572943; doi:10.1371/journal.pone.0056581)
Supplement: Table S4 — Comparison of the lectin signals between early and late developmental stages. (XLS) [file pone.0056581.s004.xls]

## Sheet: Table S4
Table S4. Comparison of the lectin signals between early and late developmental stages.
Lectin	early stage avarage (mean)	late stage avarage (mean)	t-value	p-value (two-sided)
NPA	80.3595	143.258	-5.3027	0.000726018
UDA	150.615	222.971	-4.7319	0.0014793
DBAI	118.82	169.537	-4.55675	0.00185781
HPA	160.429	58.7364	4.40481	0.0022721
rDiscoidin I	188.274	103.384	3.88862	0.00461823
ASA	25.1562	42.2996	-3.87797	0.00468821
DBA	66.1367	28.3964	3.67139	0.00629684
rGC2	215.349	122.436	3.57249	0.00726725
GNA	43.6401	70.2939	-3.45625	0.00861518
WFA	61.155	30.8686	3.27873	0.0112091
VVAⅠ	29.1226	13.6959	3.24077	0.011864
rDiscoidin II	121.513	56.7926	3.21804	0.0122752
TxLcI	6.08818	11.3121	-2.80894	0.0228805
rPAIIL	0.434311	3.73059	-2.85609	0.0265494
rACG	6.09999	19.8993	-2.65399	0.029075
rCNL	50.4281	31.0978	2.4227	0.0416738
ACG	3.96658	11.4054	-2.1659	0.062215
rF17AG	108.533	142.698	-2.20338	0.103898
Jacalin	53.1678	75.8301	-1.8197	0.106301
HHL	11.7363	19.0235	-1.80007	0.109542
PHAL	27.8731	18.1166	1.79263	0.110794
ConA	61.3665	69.93	-1.79258	0.110803
SSA	15.5369	24.4646	-1.791	0.111069
ACA	48.1031	69.4286	-1.77451	0.1139
EEL	11.9872	19.883	-1.7413	0.119808
rBC2LA	68.8385	78.9441	-1.6173	0.144474
rBC2LCN	5.39806	11.0292	-1.60192	0.14784
SBA	18.3618	13.0996	1.57587	0.153705
WGA	22.7171	37.0397	-1.5543	0.15872
STL	449.356	521.328	-1.51112	0.169205
rCGL2	54.8852	81.2325	-1.51096	0.169246
SNA	13.4412	18.6891	-1.50452	0.17086
BPL	17.4089	27.6149	-1.43135	0.190214
rAOL	99.6183	123.803	-1.40627	0.237181
rC14	30.6616	43.5263	-1.24883	0.247032
PHAE	96.1474	75.381	1.24323	0.24898
CSA	25.0942	32.3581	-1.19877	0.264919
rGal7	37.2625	27.7981	1.19007	0.268135
DSA	448.191	499.721	-1.13085	0.29088
LFA	34.4859	28.9065	1.10252	0.302295
CCA	115.215	88.8753	1.03623	0.330398
PTLI	3.40815	5.55541	-1.03577	0.330602
RCA120	74.9153	62.1789	0.993444	0.349588
Heltuba	80.6946	58.7171	0.986111	0.35296
TJAI	29.0853	35.3302	-0.977965	0.356735
PSA	49.7639	36.1078	0.965266	0.36268
UEAI	4.90605	7.24375	-0.934089	0.37759
LTL	63.9645	71.9125	-0.933416	0.377917
rRSIIL	22.7555	27.0834	-0.923827	0.382596
GSLI	9.27473	12.4365	-0.898945	0.394933
rPSL1a	46.9353	51.212	-0.855694	0.417058
rHeltuba	89.8262	68.3632	0.848532	0.420804
ADA	31.1711	34.2236	-0.784161	0.455534
VVAII	61.6977	47.3595	0.831282	0.456144
PWM	17.2787	20.3629	-0.763436	0.467118
rPAIL	9.36877	11.5392	-0.758934	0.46966
rRSL	2.56969	4.40056	-0.74534	0.47739
rBanana	162.591	136.886	0.721854	0.490942
MPA	7.38749	10.0841	-0.710459	0.497605
rXCL	85.3539	77.578	0.697095	0.505492
TJAII	22.7763	27.9374	-0.719059	0.511183
rGal9C	1165.92	1037.06	0.634379	0.543543
rCalsepa	37.5725	34.5571	0.611162	0.558054
ECA	4.97743	6.83648	-0.592556	0.569844
DBAIII	22.9597	19.5002	0.546048	0.599925
GSLII	18.3346	14.5645	0.541612	0.619233
GSLIB4	11.0967	12.9651	-0.500467	0.630222
rGRFT	160.447	141.366	0.497184	0.632434
PVL	360.363	371.702	-0.48981	0.637417
rAAL	676.727	757.006	-0.488286	0.638449
rPALa	40.9366	37.3764	0.459072	0.658399
LCA	60.1671	53.0563	0.444835	0.668228
rGal9N	104.675	109.851	-0.381975	0.712427
MAL	15.9365	17.4708	-0.380219	0.713679
rMalectin	20.9783	19.1664	0.368117	0.722336
rLSLN	83.2975	87.848	-0.345429	0.738679
rGal3C	1086.36	1140.66	-0.33942	0.743032
PNA	1.09525	1.41491	-0.308667	0.76546
rGal8N	202.684	209.326	-0.301491	0.770729
AOL	8.14142	9.19287	-0.2973	0.773811
LEL	413.943	405.621	0.269513	0.794356
rMOA	77.6507	75.2286	0.26793	0.795532
rPPL	2.86019	3.42054	-0.263291	0.798981
rOrysata	100.485	95.4187	0.257514	0.803282
rCGL3	34.3464	31.7655	0.239443	0.816783
rABA	26.277	24.8027	0.235053	0.820073
rSRL	45.873	47.6407	-0.223737	0.82857
rPTL	124.319	125.963	-0.222244	0.829693
rMR-CyS	72.3285	74.4605	-0.217435	0.833313
ABA	19.128	20.2884	-0.209851	0.83903
VVA	7.58299	8.21062	-0.16082	0.876222
MCA	36.5251	37.3	-0.112354	0.91331
MAH	26.5534	27.1993	-0.0985045	0.923955
GSLIA4	17.8518	17.4318	0.0895352	0.930858
HEA	17.0476	17.5704	-0.0875175	0.932411
AAL	415.865	411.409	0.0598604	0.953735
